# Supplementary material for: From microsatellites to single nucleotide polymorphisms for the genetic monitoring of a critically endangered sturgeon
Source: Ecol Evol. 2019 Jun 11;9(12):7017–29. doi: 10.1002/ece3.5268 (PMC6662312; doi:10.1002/ece3.5268)
Supplement: Supplementary file 1 [file ECE3-9-7017-s001.xlsx]

## Sheet: Barcoded_sample
Supplementary file 1: Barcodes information for the 40 samples used in the A. sturio ddRADseq library
Sample_ID	Barcode
Henriette	Al_Pstl
Fiacre	A2_Pstl
Séverine	A3_Pstl
Hervé	A4_Pstl
Edith	A5_Pstl
Pascal	A6_Pstl
Thierry	A7_Pstl
Emile	A8_Pstl
Nathalie	A9_Pstl
Jules	Al0_Pstl
Norman	All_Pstl
Georgina	Al2_Pstl
Jeanne	Al3_Pstl
Leonce	Al4_Pstl
Lucette	Al5_Pstl
Isabeau	Al6_Pstl
Martine	Al7_Pstl
Odile	Al8_Pstl
Paco	Al9_Pstl
Martinien	A20_Pstl
OFB6=342	A2l_Pstl
Philippe	A22_Pstl
Mariette	A23_Pstl
DN	A24_Pstl
328	A25_Pstl
Nausicaa	A26_Pstl
Julie	A27_Pstl
Carol	A28_Pstl
Francine	A29_Pstl
Justin	A30_Pstl
Jude	A3l_Pstl
Emeline	A32_Pstl
Bleu	A33_Pstl
Aristide	A34_Pstl
Una_A	A35_Pstl
Una_A_repet	A36_Pstl
364_B	A37_Pstl
365	A38_Pstl
3377	A39_Pstl
3336183	A40_Pstl

## Sheet: Barcode_sequence
Appendix S1: Barcodes sequences associated with the 40 A. sturio.
Barcode	Barcode séquence 5' --> 3'
P1_MseI_Top	TAAATCACCGACTGCCCATAGAGAGGAAAGCGGAGGCGTAGTGG*T*T
P1_MseI_Bot	CCACTACGCCTCCGCTTTCCTCTCTATGGGCAGTCGGTGATT
A1_PstI_Top	CCATCTCATCCCT*G*CGTGTCTCCGACTCAGCTAAGGTAACGATCTGCA
A1_PstI_Bot	GATCGTTACCTTAGCTGAGTCGGAGACACGC
A2_PstI_Top	CCATCTCATCCCT*G*CGTGTCTCCGACTCAGTAAGGAGAACGATCTGCA
A2_PstI_Bot	GATCGTTCTCCTTACTGAGTCGGAGACACGC
A3_PstI_Top	CCATCTCATCCCT*G*CGTGTCTCCGACTCAGAAGAGGATTCGATCTGCA
A3_PstI_Bot	GATCGAATCCTCTTCTGAGTCGGAGACACGC
A4_PstI_Top	CCATCTCATCCCT*G*CGTGTCTCCGACTCAGTACCAAGATCGATCTGCA
A4_PstI_Bot	GATCGATCTTGGTACTGAGTCGGAGACACGC
A5_PstI_Top	CCATCTCATCCCT*G*CGTGTCTCCGACTCAGCAGAAGGAACGATCTGCA
A5_PstI_Bot	GATCGTTCCTTCTGCTGAGTCGGAGACACGC
A6_PstI_Top	CCATCTCATCCCT*G*CGTGTCTCCGACTCAGCTGCAAGTTCGATCTGCA
A6_PstI_Bot	GATCGAACTTGCAGCTGAGTCGGAGACACGC
A7_PstI_Top	CCATCTCATCCCT*G*CGTGTCTCCGACTCAGTTCGTGATTCGATCTGCA
A7_PstI_Bot	GATCGAATCACGAACTGAGTCGGAGACACGC
A8_PstI_Top	CCATCTCATCCCT*G*CGTGTCTCCGACTCAGTTCCGATAACGATCTGCA
A8_PstI_Bot	GATCGTTATCGGAACTGAGTCGGAGACACGC
A9_PstI_Top	CCATCTCATCCCT*G*CGTGTCTCCGACTCAGTGAGCGGAACGATCTGCA
A9_PstI_Bot	GATCGTTCCGCTCACTGAGTCGGAGACACGC
A10_PstI_Top	CCATCTCATCCCT*G*CGTGTCTCCGACTCAGCTGACCGAACGATCTGCA
A10_PstI_Bot	GATCGTTCGGTCAGCTGAGTCGGAGACACGC
A11_PstI_Top	CCATCTCATCCCT*G*CGTGTCTCCGACTCAGTCCTCGAATCGATCTGCA
A11_PstI_Bot	GATCGATTCGAGGACTGAGTCGGAGACACGC
A12_PstI_Top	CCATCTCATCCCT*G*CGTGTCTCCGACTCAGTAGGTGGTTCGATCTGCA
A12_PstI_Bot	GATCGAACCACCTACTGAGTCGGAGACACGC
A13_PstI_Top	CCATCTCATCCCT*G*CGTGTCTCCGACTCAGTCTAACGGACGATCTGCA
A13_PstI_Bot	GATCGTCCGTTAGACTGAGTCGGAGACACGC
A14_PstI_Top	CCATCTCATCCCT*G*CGTGTCTCCGACTCAGTTGGAGTGTCGATCTGCA
A14_PstI_Bot	GATCGACACTCCAACTGAGTCGGAGACACGC
A15_PstI_Top	CCATCTCATCCCT*G*CGTGTCTCCGACTCAGTCTAGAGGTCGATCTGCA
A15_PstI_Bot	GATCGACCTCTAGACTGAGTCGGAGACACGC
A16_PstI_Top	CCATCTCATCCCT*G*CGTGTCTCCGACTCAGTCTGGATGACGATCTGCA
A16_PstI_Bot	GATCGTCATCCAGACTGAGTCGGAGACACGC
A17_PstI_Top	CCATCTCATCCCT*G*CGTGTCTCCGACTCAGTCTATTCGTCGATCTGCA
A17_PstI_Bot	GATCGACGAATAGACTGAGTCGGAGACACGC
A18_PstI_Top	CCATCTCATCCCT*G*CGTGTCTCCGACTCAGAGGCAATTGCGATCTGCA
A18_PstI_Bot	GATCGCAATTGCCTCTGAGTCGGAGACACGC
A19_PstI_Top	CCATCTCATCCCT*G*CGTGTCTCCGACTCAGTTAGTCGGACGATCTGCA
A19_PstI_Bot	GATCGTCCGACTAACTGAGTCGGAGACACGC
A20_PstI_Top	CCATCTCATCCCT*G*CGTGTCTCCGACTCAGCAGATCCATCGATCTGCA
A20_PstI_Bot	GATCGATGGATCTGCTGAGTCGGAGACACGC
A21_PstI_Top	CCATCTCATCCCT*G*CGTGTCTCCGACTCAGTCGCAATTACGATCTGCA
A21_PstI_Bot	GATCGTAATTGCGACTGAGTCGGAGACACGC
A22_PstI_Top	CCATCTCATCCCT*G*CGTGTCTCCGACTCAGTTCGAGACGCGATCTGCA
A22_PstI_Bot	GATCGCGTCTCGAACTGAGTCGGAGACACGC
A23_PstI_Top	CCATCTCATCCCT*G*CGTGTCTCCGACTCAGTGCCACGAACGATCTGCA
A23_PstI_Bot	GATCGTTCGTGGCACTGAGTCGGAGACACGC
A24_PstI_Top	CCATCTCATCCCT*G*CGTGTCTCCGACTCAGAACCTCATTCGATCTGCA
A24_PstI_Bot	GATCGAATGAGGTTCTGAGTCGGAGACACGC
A25_PstI_Top	CCATCTCATCCCT*G*CGTGTCTCCGACTCAGCCTGAGATACGATCTGCA
A25_PstI_Bot	GATCGTATCTCAGGCTGAGTCGGAGACACGC
A26_PstI_Top	CCATCTCATCCCT*G*CGTGTCTCCGACTCAGTTACAACCTCGATCTGCA
A26_PstI_Bot	GATCGAGGTTGTAACTGAGTCGGAGACACGC
A27_PstI_Top	CCATCTCATCCCT*G*CGTGTCTCCGACTCAGAACCATCCGCGATCTGCA
A27_PstI_Bot	GATCGCGGATGGTTCTGAGTCGGAGACACGC
A28_PstI_Top	CCATCTCATCCCT*G*CGTGTCTCCGACTCAGATCCGGAATCGATCTGCA
A28_PstI_Bot	GATCGATTCCGGATCTGAGTCGGAGACACGC
A29_PstI_Top	CCATCTCATCCCT*G*CGTGTCTCCGACTCAGTCGACCACTCGATCTGCA
A29_PstI_Bot	GATCGAGTGGTCGACTGAGTCGGAGACACGC
A30_PstI_Top	CCATCTCATCCCT*G*CGTGTCTCCGACTCAGCGAGGTTATCGATCTGCA
A30_PstI_Bot	GATCGATAACCTCGCTGAGTCGGAGACACGC
A31_PstI_Top	CCATCTCATCCCT*G*CGTGTCTCCGACTCAGTCCAAGCTGCGATCTGCA
A31_PstI_Bot	GATCGCAGCTTGGACTGAGTCGGAGACACGC
A32_PstI_Top	CCATCTCATCCCT*G*CGTGTCTCCGACTCAGTCTTACACACGATCTGCA
A32_PstI_Bot	GATCGTGTGTAAGACTGAGTCGGAGACACGC
A33_PstI_Top	CCATCTCATCCCT*G*CGTGTCTCCGACTCAGTTCTCATTGAACGATCTGCA
A33_PstI_Bot	GATCGTTCAATGAGAACTGAGTCGGAGACACGC
A34_PstI_Top	CCATCTCATCCCT*G*CGTGTCTCCGACTCAGTCGCATCGTTCGATCTGCA
A34_PstI_Bot	GATCGAACGATGCGACTGAGTCGGAGACACGC
A35_PstI_Top	CCATCTCATCCCT*G*CGTGTCTCCGACTCAGTAAGCCATTGTCGATCTGCA
A35_PstI_Bot	GATCGACAATGGCTTACTGAGTCGGAGACACGC
A36_PstI_Top	CCATCTCATCCCT*G*CGTGTCTCCGACTCAGAAGGAATCGTCGATCTGCA
A36_PstI_Bot	GATCGACGATTCCTTCTGAGTCGGAGACACGC
A37_PstI_Top	CCATCTCATCCCT*G*CGTGTCTCCGACTCAGCTTGAGAATGTCGATCTGCA
A37_PstI_Bot	GATCGACATTCTCAAGCTGAGTCGGAGACACGC
A38_PstI_Top	CCATCTCATCCCT*G*CGTGTCTCCGACTCAGTGGAGGACGGACGATCTGCA
A38_PstI_Bot	GATCGTCCGTCCTCCACTGAGTCGGAGACACGC
A39_PstI_Top	CCATCTCATCCCT*G*CGTGTCTCCGACTCAGTAACAATCGGCGATCTGCA
A39_PstI_Bot	GATCGCCGATTGTTACTGAGTCGGAGACACGC
A40_PstI_Top	CCATCTCATCCCT*G*CGTGTCTCCGACTCAGCTGACATAATCGATCTGCA
A40_PstI_Bot	GATCGATTATGTCAGCTGAGTCGGAGACACGC
