# Supplementary material for: From microsatellites to single nucleotide polymorphisms for the genetic monitoring of a critically endangered sturgeon
Source: Ecol Evol. 2019 Jun 11;9(12):7017–29. doi: 10.1002/ece3.5268 (PMC6662312; doi:10.1002/ece3.5268)
Supplement: Supplementary file 3 [file ECE3-9-7017-s003.xlsx]

## Sheet: Sequenom_format_186_20_0
Appendix S3: Information on the four SNP multiplexes of A. sturio
SNPs selected= 79 SNPs used in routine
WELL	TERM	SNP_ID	SNP selected	2nd-PCRP	1st-PCRP	AMP_LEN	UP_CONF	MP_CONF	Tm(NN)	PcGC	PWARN	UEP_DIR	UEP_MASS	UEP_SEQ	EXT1_CALL	EXT1_MASS	EXT1_SEQ	EXT2_CALL	EXT2_MASS	EXT2_SEQ
W1	iPLEX	6748_64		ACGTTGGATGAACAGCCTTTTGGGACTCTC	ACGTTGGATGACCGTCACAGGGAGTTACAA	93	97.3	68.3	45.8	47.1	DS	R	5096.3	TCCAATCACTGTGTCTC	G	5343.5	TCCAATCACTGTGTCTCC	A	5423.4	TCCAATCACTGTGTCTCT
W1	iPLEX	7561_29	7561	ACGTTGGATGTAAGGGAGATGGTGCTAACG	ACGTTGGATGCTGCAGCAATTTAAACAGAC	90	94.0	68.3	46.0	47.1	D	R	5123.4	GGCTTTACCAAACACAC	G	5370.5	GGCTTTACCAAACACACC	A	5450.5	GGCTTTACCAAACACACT
W1	iPLEX	17471_44	17471	ACGTTGGATGGTGATGACATCATTGCCCTC	ACGTTGGATGAGGGATATGTGGAGGGAAAC	96	99.9	68.3	49.7	58.8	D	R	5248.4	GTGTGCTCCTGGGTATG	T	5519.6	GTGTGCTCCTGGGTATGA	C	5535.6	GTGTGCTCCTGGGTATGG
W1	iPLEX	23694_119	23694	ACGTTGGATGGCAAAACATACCATAGGAGC	ACGTTGGATGGCCTAGTGTTAATATTAGC	117	85.7	68.3	50.3	52.9	D	F	5250.4	GGTTCTGCAAACAGGGT	C	5497.6	GGTTCTGCAAACAGGGTC	T	5577.5	GGTTCTGCAAACAGGGTT
W1	iPLEX	8662_147		ACGTTGGATGAAGGCAGCCCAGGATTAGTG	ACGTTGGATGGTCTGAATGACCAACCACTG	99	98.6	68.3	47.7	50.0	D	R	5474.6	CTGTCTGTGAAACCAGTC	G	5721.8	CTGTCTGTGAAACCAGTCC	A	5801.7	CTGTCTGTGAAACCAGTCT
W1	iPLEX	24843_131	24843	ACGTTGGATGTAAACAGGTGTCTGGGAAGG	ACGTTGGATGGGGATCCTGTGGATGAAAGA	120	95.9	68.3	50.9	58.8	D	R	5613.7	cGTCTGGGAAGGCAGAGA	G	5860.8	cGTCTGGGAAGGCAGAGAC	A	5940.8	cGTCTGGGAAGGCAGAGAT
W1	iPLEX	1944_64	1944	ACGTTGGATGTGTAGAAGGTGGTGTGAGAC	ACGTTGGATGTCAGCAATAATCCAGGCACC	95	99.9	68.3	47.1	44.4	D	F	5640.7	GGGAGGGTTTGTTTAAGT	A	5911.9	GGGAGGGTTTGTTTAAGTA	T	5967.8	GGGAGGGTTTGTTTAAGTT
W1	iPLEX	8813_52	8813	ACGTTGGATGGGTTACCCGTCTTTAAAGTC	ACGTTGGATGGTTGTAGCAACTCAAGGAAC	100	97.1	68.3	47.3	42.1	D	F	5780.8	ACATGGATACAATTAGCCC	C	6028.0	ACATGGATACAATTAGCCCC	T	6107.9	ACATGGATACAATTAGCCCT
W1	iPLEX	7117_59		ACGTTGGATGTGGGATGTGGGGTTTGTAAC	ACGTTGGATGAGATGGTCATACACCTCCAG	100	95.6	68.3	46.2	41.2	dg	F	5829.8	gaTTACACCATGCAGGAAA	C	6077.0	gaTTACACCATGCAGGAAAC	T	6156.9	gaTTACACCATGCAGGAAAT
W1	iPLEX	4031_65		ACGTTGGATGCAAGTGTTCCGTTCAAATCC	ACGTTGGATGAAGCCTCATGAGCTTGATCC	100	98.6	68.3	56.2	60.0	D	R	6006.9	CCGTTCAAATCCCAGAGCCC	T	6278.1	CCGTTCAAATCCCAGAGCCCA	A	6334.0	CCGTTCAAATCCCAGAGCCCT
W1	iPLEX	1667_76	1667	ACGTTGGATGAAACACTCCAGCAGCCAATC	ACGTTGGATGTTTCAGGTCTCTGCTGTGTG	81	98.6	68.3	47.6	44.4		R	6054.0	aaCAGCCAATCCCAGTTTAA	G	6301.2	aaCAGCCAATCCCAGTTTAAC	A	6381.1	aaCAGCCAATCCCAGTTTAAT
W1	iPLEX	2278_57		ACGTTGGATGCAAACCCGAAAAGATCTAGC	ACGTTGGATGGTGACTCTTTTTTGGCCAGC	100	98.6	68.3	45.6	42.1	d	R	6196.0	tATCTAGCAGTGAGTAGATG	G	6443.2	tATCTAGCAGTGAGTAGATGC	A	6523.1	tATCTAGCAGTGAGTAGATGT
W1	iPLEX	18746_85		ACGTTGGATGAACTGCCTACAGTTCCAGAC	ACGTTGGATGGGGACTGTCAAACCGATTC	114	97.7	68.3	46.3	44.4	D	F	6230.1	agGTGTCAACATGGTGAAAG	C	6477.3	agGTGTCAACATGGTGAAAGC	T	6557.2	agGTGTCAACATGGTGAAAGT
W1	iPLEX	16009_149	16009	ACGTTGGATGCACTCCTGACAAACAAAAGC	ACGTTGGATGAAACCAGAAGTGTCTGTGGC	110	98.2	68.3	48.0	44.4	Dg	F	6254.1	aaAAATGTGTAATGCAGGGG	C	6501.3	aaAAATGTGTAATGCAGGGGC	T	6581.2	aaAAATGTGTAATGCAGGGGT
W1	iPLEX	24061_38		ACGTTGGATGACACTGCACATGCCCACTG	ACGTTGGATGGCAGGCAGTATTTATATTCAC	100	86.5	68.3	55.6	55.0		F	6360.2	gCATGCCCACTGTCCCAGAAA	C	6607.3	gCATGCCCACTGTCCCAGAAAC	T	6687.2	gCATGCCCACTGTCCCAGAAAT
W1	iPLEX	16285_65	16285	ACGTTGGATGGCAGTGACAGAAAGACTTCC	ACGTTGGATGAGATCTTTGACTCCCTAGTG	105	98.5	68.3	45.5	36.8	D	F	6416.2	acGAAAGACTTCCAGTCAAAA	C	6663.4	acGAAAGACTTCCAGTCAAAAC	T	6743.3	acGAAAGACTTCCAGTCAAAAT
W1	iPLEX	24178_52	24178	ACGTTGGATGTGCTCTTGTGCACAATGCTG	ACGTTGGATGTGCAGGCAGTGTGTTCAACC	108	98.3	68.3	49.0	47.4	Dg	R	6637.3	ggTGGGGTGAATGTATGGTAG	C	6924.5	ggTGGGGTGAATGTATGGTAGG	A	6964.4	ggTGGGGTGAATGTATGGTAGT
W1	iPLEX	14507_54	14507	ACGTTGGATGAGATGTCAGAGCCTTACTGC	ACGTTGGATGCCCGATATACCTTTGGTAGC	107	99.8	68.3	55.4	60.0	D	F	6766.4	atCCTTACTGCGGTAGGCGATG	C	7013.6	atCCTTACTGCGGTAGGCGATGC	T	7093.5	atCCTTACTGCGGTAGGCGATGT
W1	iPLEX	21316_122		ACGTTGGATGAACACAAACCAAAGGGCACG	ACGTTGGATGCAATTGCTAAAACGTGCTGG	109	98.2	68.3	49.0	38.1	d	R	6794.5	cAACAGACAAACAAGTAAGTGG	G	7041.6	cAACAGACAAACAAGTAAGTGGC	A	7121.6	cAACAGACAAACAAGTAAGTGGT
W1	iPLEX	12171_78	12171	ACGTTGGATGACTGGCGTGGATAATGATGG	ACGTTGGATGCTCAATACATTAAGAATATGG	104	75.6	68.3	50.9	40.9	D	F	6878.5	GCGTGGATAATGATGGTAATGA	A	7149.7	GCGTGGATAATGATGGTAATGAA	T	7205.6	GCGTGGATAATGATGGTAATGAT
W1	iPLEX	5696_154		ACGTTGGATGATCCAAACAAATATGCCTCC	ACGTTGGATGGACTTTCTGTCTTTGGGAGG	89	93.9	68.3	52.8	43.5	d	F	6985.6	GCCTCCAAACACAGATGAAATTC	C	7232.8	GCCTCCAAACACAGATGAAATTCC	T	7312.7	GCCTCCAAACACAGATGAAATTCT
W1	iPLEX	2544_62	2544	ACGTTGGATGATTAAGGGTCTTAAGGCCAG	ACGTTGGATGCACAGAAAGGGCAGCTTTAC	100	98.6	68.3	50.4	40.9	D	F	7062.6	tGGTCTTAAGGCCAGATATTCAA	A	7333.8	tGGTCTTAAGGCCAGATATTCAAA	T	7389.7	tGGTCTTAAGGCCAGATATTCAAT
W1	iPLEX	13935_158	13935	ACGTTGGATGGAGAACATTTTACCATGTGC	ACGTTGGATGCAGTCCACACAATACACCAG	111	93.9	68.3	56.8	52.2	D	R	7254.7	tCATTTTACCATGTGCTACGGCCC	G	7501.9	tCATTTTACCATGTGCTACGGCCCC	A	7581.8	tCATTTTACCATGTGCTACGGCCCT
W1	iPLEX	3461_140	3461	ACGTTGGATGCCACATGGCAGACTTCTAAG	ACGTTGGATGAATTCACTCCCCCCCTTTTC	100	100.0	68.3	51.3	39.1	D	F	7280.8	cCTAAGCCTTGATCACAATGAACT	C	7527.9	cCTAAGCCTTGATCACAATGAACTC	A	7552.0	cCTAAGCCTTGATCACAATGAACTA
W1	iPLEX	5600_141	5600	ACGTTGGATGGAGATGTCACCAACCTAAGC	ACGTTGGATGCAACACACAGTCTGTGTTCC	117	98.9	68.3	47.7	31.8		R	7412.8	gaTAATTATCGTGGAGTTGCTTAT	T	7684.0	gaTAATTATCGTGGAGTTGCTTATA	C	7700.0	gaTAATTATCGTGGAGTTGCTTATG
W1	iPLEX	20674_62	20674	ACGTTGGATGATATTGCAGCTATGGCCGTG	ACGTTGGATGCTGCGGGATTGGATATATCG	99	100.0	68.3	53.7	41.7	Dg	F	7449.9	TGCACAGTTAGACTAAAAATGGGG	A	7721.1	TGCACAGTTAGACTAAAAATGGGGA	T	7777.0	TGCACAGTTAGACTAAAAATGGGGT
W1	iPLEX	17165_166		ACGTTGGATGGTCCATAGGTCTTCATTGGG	ACGTTGGATGTATTCTGTGAGCCCCTGAAG	117	98.9	68.3	52.6	36.0	D	F	7613.0	ACCGTATGATTAGACTTGTTCCTTT	C	7860.1	ACCGTATGATTAGACTTGTTCCTTTC	T	7940.1	ACCGTATGATTAGACTTGTTCCTTTT
W1	iPLEX	6420_109	6420	ACGTTGGATGCCTCACACAAATCCAACCAG	ACGTTGGATGGGAGTGAACCTAGTAGCTTC	120	98.4	68.3	49.6	30.4	Ds	F	7638.0	gaACACAAATCCAACCAGAATAAAA	C	7885.2	gaACACAAATCCAACCAGAATAAAAC	T	7965.1	gaACACAAATCCAACCAGAATAAAAT
W1	iPLEX	22296_176	22296	ACGTTGGATGACCTAGACCTGTGAAGCAAG	ACGTTGGATGTTTCATTTTACAGGGAGG	82	82.8	68.3	54.4	40.0	D	F	7745.1	GAAGCAAGGGAGTGCTCAATATTTT	C	7992.2	GAAGCAAGGGAGTGCTCAATATTTTC	G	8032.3	GAAGCAAGGGAGTGCTCAATATTTTG
W1	iPLEX	9899_91		ACGTTGGATGAGGCTTGTAACTAGGAGGTC	ACGTTGGATGGTTAAGTGACTTGCTCAGGG	101	100.0	68.3	57.6	57.1	d	R	7802.1	ctgttCCCGGTTCAAATCCCACCTCA	T	8073.3	ctgttCCCGGTTCAAATCCCACCTCAA	C	8089.3	ctgttCCCGGTTCAAATCCCACCTCAG
W1	iPLEX	5150_61		ACGTTGGATGCTGCTATCTGAAACTTCTTG	ACGTTGGATGCTGCAGCAAAATAACTTTCG	120	87.6	68.3	49.0	29.2	d	R	7824.1	ccTCTTGTTAACTCCTACAAACAATT	C	8111.3	ccTCTTGTTAACTCCTACAAACAATTG	A	8151.2	ccTCTTGTTAACTCCTACAAACAATTT
W1	iPLEX	17876_65	17876	ACGTTGGATGCGCAGACTCGCTGAAATATG	ACGTTGGATGTTCACGAACCCGCATAAACG	103	100.0	68.3	49.8	28.0	D	F	7910.2	cTACTAAGGCTAACAACTGTTTTTTT	A	8181.4	cTACTAAGGCTAACAACTGTTTTTTTA	T	8237.3	cTACTAAGGCTAACAACTGTTTTTTTT
W1	iPLEX	1770_47		ACGTTGGATGACATCGGCTCTAGGATATGC	ACGTTGGATGAAGCGGCAGGTGAAGGAAAG	103	98.5	68.3	57.2	40.7		R	8205.4	TTAAAAACCAACCGTCTGACAGCACTA	G	8452.6	TTAAAAACCAACCGTCTGACAGCACTAC	T	8476.6	TTAAAAACCAACCGTCTGACAGCACTAA
W1	iPLEX	3229_64	3229	ACGTTGGATGTAAACATGCAGTGCGATGCT	ACGTTGGATGGCGATTATCGTTTATGCGATG	97	90.8	68.3	56.1	37.0	d	R	8264.4	TAAACATGCAGTGCGATGCTATCTTTT	C	8551.6	TAAACATGCAGTGCGATGCTATCTTTTG	A	8591.5	TAAACATGCAGTGCGATGCTATCTTTTT
W1	iPLEX	11374_69	11374	ACGTTGGATGAAGCAGGCATTGACAGTAGG	ACGTTGGATGTTCAGCTCCTGCTGGTAAAG	110	99.6	68.3	59.1	50.0	D	F	8406.5	aAAGCAGGCATTGACAGTAGGGATCAG	G	8693.7	aAAGCAGGCATTGACAGTAGGGATCAGG	T	8733.6	aAAGCAGGCATTGACAGTAGGGATCAGT
W1	iPLEX	6086_165		ACGTTGGATGTGTATGTGTCTTTATAGCG	ACGTTGGATGCACAGAACCTTAAAACCACG	106	86.5	68.3	51.3	39.1	D	R	8514.5	cccacGTGTCTTTATAGCGAATGTTCCA	G	8761.7	cccacGTGTCTTTATAGCGAATGTTCCAC	A	8841.6	cccacGTGTCTTTATAGCGAATGTTCCAT
W1	iPLEX	24793_100	24793	ACGTTGGATGCAGATCTCCCCCCTTCTATA	ACGTTGGATGCACCTTTCCCGATTTACATAC	111	91.7	68.3	51.8	33.3		F	8528.6	cCAACATATGGTGTTCTTGTCCATATTA	A	8799.8	cCAACATATGGTGTTCTTGTCCATATTAA	G	8815.8	cCAACATATGGTGTTCTTGTCCATATTAG
W1	iPLEX	22813_62	22813	ACGTTGGATGCAAGGTCAATTATCAAGCAG	ACGTTGGATGGGTACAGCCAGATATGACAG	114	93.6	68.3	55.6	42.3	D	F	8621.6	ggCAATTATCAAGCAGCATTGCCTGAAG	C	8868.8	ggCAATTATCAAGCAGCATTGCCTGAAGC	A	8892.8	ggCAATTATCAAGCAGCATTGCCTGAAGA
W1	iPLEX	3762_144	3762	ACGTTGGATGAAAGGAAGGTCGGAAACAGG	ACGTTGGATGAAGTGAATGGTAGAGAATGG	104	94.3	68.3	54.0	38.5	D	F	8666.7	aaAGGCAGCTTTAGGTTCAGATAATTTG	C	8913.8	aaAGGCAGCTTTAGGTTCAGATAATTTGC	T	8993.8	aaAGGCAGCTTTAGGTTCAGATAATTTGT
W1	iPLEX	22073_90		ACGTTGGATGTTCATCACTGGGGAGGTACA	ACGTTGGATGAGAAAGTGCTCCTGGAGTTC	97	93.1	68.3	66.7	64.3	Dgh	F	8670.6	CTGGGGAGGTACAGGACTGCTGGCCTCA	A	8941.8	CTGGGGAGGTACAGGACTGCTGGCCTCAA	G	8957.8	CTGGGGAGGTACAGGACTGCTGGCCTCAG
W2	iPLEX	7402_29		ACGTTGGATGTGCAGCTGCCACTTCGTTTC	ACGTTGGATGTGGATGAAGAGGAGACTCTG	86	97.8	70.7	49.5	52.9	D	F	5063.3	ACTTCGTTTCCCTTCCG	G	5350.5	ACTTCGTTTCCCTTCCGG	T	5390.4	ACTTCGTTTCCCTTCCGT
W2	iPLEX	14106_105	14106	ACGTTGGATGTCCAATCCAGCAATGTCACG	ACGTTGGATGTGTGCGTCTTCCAATATCCC	112	99.4	70.7	47.9	52.9	D	R	5201.4	CGCTGAAGTTCGGTTAC	G	5448.6	CGCTGAAGTTCGGTTACC	A	5528.5	CGCTGAAGTTCGGTTACT
W2	iPLEX	20074_112		ACGTTGGATGCAGATGTCGTTGGTGCATTG	ACGTTGGATGAAAACAGCCCTGAGAACTCC	111	99.5	70.7	48.7	47.1	D	F	5225.4	GTGCATTGTTGCCAGAA	C	5472.6	GTGCATTGTTGCCAGAAC	T	5552.5	GTGCATTGTTGCCAGAAT
W2	iPLEX	17650_147		ACGTTGGATGAAGGGTAAGTGGTCACCAAG	ACGTTGGATGTTTCAGACTGGACAAGCCTC	100	100.0	70.7	45.8	52.9	D	F	5246.4	CACCAAGAGAGACAGAG	C	5493.6	CACCAAGAGAGACAGAGC	T	5573.5	CACCAAGAGAGACAGAGT
W2	iPLEX	6215_47		ACGTTGGATGAGACCAAACCAGACCCTGAC	ACGTTGGATGTTCACACACCCTAGTCTCTG	116	97.6	70.7	46.3	47.1	d	R	5418.5	tGCAGACACCTTTATCCA	T	5689.8	tGCAGACACCTTTATCCAA	A	5745.6	tGCAGACACCTTTATCCAT
W2	iPLEX	13520_110	13520	ACGTTGGATGAGCACTGTTGAGTGAGGATG	ACGTTGGATGTCACCGGTATCCTACATTGC	99	100.0	70.7	50.0	50.0	ds	F	5594.6	GGATGGCATCATTGAGGT	C	5841.8	GGATGGCATCATTGAGGTC	G	5881.9	GGATGGCATCATTGAGGTG
W2	iPLEX	14011_149		ACGTTGGATGACATCCAGCACTGCAATCAC	ACGTTGGATGAGATGTAACCCTTGTCTGTG	99	98.6	70.7	51.6	64.7	D	F	5668.7	atCACTCAGCCCCTCTCAG	C	5915.9	atCACTCAGCCCCTCTCAGC	T	5995.8	atCACTCAGCCCCTCTCAGT
W2	iPLEX	2936_109	2936	ACGTTGGATGACTCGAACCTGCTCCGTATG	ACGTTGGATGGCTTATAAATGTGCAGTTCCG	100	93.2	70.7	55.2	63.2	Ds	F	5715.7	CTGCTCCGTATGACTCGCC	C	5962.9	CTGCTCCGTATGACTCGCCC	T	6042.8	CTGCTCCGTATGACTCGCCT
W2	iPLEX	9447_121		ACGTTGGATGGAGAGCTGCTTCCTTTAACG	ACGTTGGATGAGAACTGGAGAGAAAGCGAG	119	98.6	70.7	47.2	42.1	ds	F	5771.8	CCCACTAAGTGCATATTGA	C	6019.0	CCCACTAAGTGCATATTGAC	T	6098.9	CCCACTAAGTGCATATTGAT
W2	iPLEX	15052_60	15052	ACGTTGGATGAGGCAGTAGCAGCCATTTTG	ACGTTGGATGTTTACTGGGTGTTGTGGTGG	103	100.0	70.7	46.4	42.1	d	F	5802.8	CAGCCATTTTGATAAGGTC	A	6074.0	CAGCCATTTTGATAAGGTCA	T	6129.9	CAGCCATTTTGATAAGGTCT
W2	iPLEX	10202_164	10202	ACGTTGGATGACTGTTGGTCTCCAGATGTC	ACGTTGGATGCCAGACTACATTCTGCATAG	96	98.5	70.7	49.4	50.0	D	F	6160.0	gcAGTGTGACACACAGACAG	C	6407.2	gcAGTGTGACACACAGACAGC	T	6487.1	gcAGTGTGACACACAGACAGT
W2	iPLEX	19994_32		ACGTTGGATGTCTTCAACACAGAAAAGAGG	ACGTTGGATGCTGCAGGGTGTTCTGTAAC	88	92.4	70.7	48.6	45.0	D	R	6190.0	GAGGAACAATGCTGATACTG	G	6437.2	GAGGAACAATGCTGATACTGC	A	6517.1	GAGGAACAATGCTGATACTGT
W2	iPLEX	2473_25	2473	ACGTTGGATGGGGTGACTTTCTTGTTGCAG	ACGTTGGATGCTGCAGAATTGCATTCAT	86	81.1	70.7	45.8	38.1	D	R	6349.2	CTTCTCTAACTTAGGAAACAC	G	6596.3	CTTCTCTAACTTAGGAAACACC	A	6676.3	CTTCTCTAACTTAGGAAACACT
W2	iPLEX	23321_68	23321	ACGTTGGATGGCTGGCCTTTTAACTGAACC	ACGTTGGATGATATTTGTCCTCCTCCGAGC	114	99.2	70.7	47.3	33.3		R	6382.2	TGAACCACTTCAGTACAATAA	G	6629.4	TGAACCACTTCAGTACAATAAC	A	6709.3	TGAACCACTTCAGTACAATAAT
W2	iPLEX	9361_120		ACGTTGGATGTTTGAAGGTTACGCCCAACG	ACGTTGGATGATGTCATACCCTCGTACACC	98	100.0	70.7	50.5	45.0		R	6466.2	gCGAGTCAGAAAAACAAACGC	T	6737.5	gCGAGTCAGAAAAACAAACGCA	C	6753.5	gCGAGTCAGAAAAACAAACGCG
W2	iPLEX	24080_158	24080	ACGTTGGATGCTGGCTTGGTCTAGGAGTTG	ACGTTGGATGAGATGGACTTCAGTGACCTC	119	97.1	70.7	51.6	42.9	D	R	6547.3	TTGGTCTAGGAGTTGTGTGAA	G	6794.4	TTGGTCTAGGAGTTGTGTGAAC	A	6874.4	TTGGTCTAGGAGTTGTGTGAAT
W2	iPLEX	24872_135	24872	ACGTTGGATGGAAGTACTTAGTCTTGTCCC	ACGTTGGATGAACTTGGCAAACCACAGAGG	116	97.6	70.7	45.8	35.0		R	6650.3	atTTAGTCTTGTCCCATCTAAT	G	6897.5	atTTAGTCTTGTCCCATCTAATC	A	6977.4	atTTAGTCTTGTCCCATCTAATT
W2	iPLEX	8037_32		ACGTTGGATGCTGCAGGTGTAACTTCCAAC	ACGTTGGATGTCCTGTTCCATTTTTGTGCC	109	98.2	70.7	46.7	33.3	d	F	6653.4	cAACTTCCAACAATCTTGTATG	A	6924.6	cAACTTCCAACAATCTTGTATGA	G	6940.6	cAACTTCCAACAATCTTGTATGG
W2	iPLEX	6903_135		ACGTTGGATGAGCATACAGAAGGGAGACAC	ACGTTGGATGTCTCCCCCATCTGTTTCTAC	104	99.9	70.7	56.7	54.5	D	R	6851.5	TACAGAAGGGAGACACAAGGGC	G	7098.7	TACAGAAGGGAGACACAAGGGCC	C	7138.7	TACAGAAGGGAGACACAAGGGCG
W2	iPLEX	14268_129	14268	ACGTTGGATGATTCCGCTGGTTTGACACTG	ACGTTGGATGACATTGCCCTGAAATAAAGC	107	94.2	70.7	53.6	47.6		F	7001.6	caACACTGTGCAGTCACGTAAAC	A	7272.8	caACACTGTGCAGTCACGTAAACA	G	7288.8	caACACTGTGCAGTCACGTAAACG
W2	iPLEX	18308_94	18308	ACGTTGGATGGGGTTGGCAATGTCTGAAAC	ACGTTGGATGTTGTGTGTTTTGTGGGACGG	111	99.5	70.7	54.2	39.1	D	F	7022.6	TTGGCAATGTCTGAAACACACTT	G	7309.8	TTGGCAATGTCTGAAACACACTTG	T	7349.7	TTGGCAATGTCTGAAACACACTTT
W2	iPLEX	13901_62		ACGTTGGATGCCTTGGCGATAAGGATTCAC	ACGTTGGATGGGACTCATTTTAGACTCGCC	118	98.7	70.7	59.3	57.1	Dg	R	7175.7	acAGGCTTTGAGGGGTCATGGGT	G	7422.8	acAGGCTTTGAGGGGTCATGGGTC	A	7502.8	acAGGCTTTGAGGGGTCATGGGTT
W2	iPLEX	22541_84	22541	ACGTTGGATGTTCCAGCTACTCTCAGAGTC	ACGTTGGATGGAATCACTAAGCTGAACAGG	100	98.6	70.7	51.6	43.5	d	F	7247.7	cCTACTCTCAGAGTCTGCATTACA	G	7534.9	cCTACTCTCAGAGTCTGCATTACAG	T	7574.8	cCTACTCTCAGAGTCTGCATTACAT
W2	iPLEX	6836_153	6836	ACGTTGGATGACTACACTGCTCCGTGATTG	ACGTTGGATGACCTGCTGTTAACAAAGGTC	101	98.6	70.7	48.3	31.8	Ds	F	7381.8	tgTGAAGTCAACAATTTAGGTTCT	C	7629.0	tgTGAAGTCAACAATTTAGGTTCTC	A	7653.0	tgTGAAGTCAACAATTTAGGTTCTA
W2	iPLEX	16706_49		ACGTTGGATGGCAGCTCAAGAGCAGATAAC	ACGTTGGATGCACCTGCACTCGTATCTAAC	81	98.6	70.7	51.5	40.9	sh	R	7474.9	ggAGAGCAGATAACAGTGCTGATA	C	7762.1	ggAGAGCAGATAACAGTGCTGATAG	A	7802.0	ggAGAGCAGATAACAGTGCTGATAT
W2	iPLEX	11046_59		ACGTTGGATGGACCGCTCTGAAAACAACAC	ACGTTGGATGAATGATGCATGCAGCTCTCC	100	100.0	70.7	52.0	33.3	DS	R	7607.0	aTGAAAACAACACACAACACAAAAC	G	7854.2	aTGAAAACAACACACAACACAAAACC	T	7878.2	aTGAAAACAACACACAACACAAAACA
W2	iPLEX	21723_47	21723	ACGTTGGATGGGCCTGTTTATGGCCAAAAG	ACGTTGGATGTCTTGGCAGGAACACGTTTC	102	100.0	70.7	48.6	28.0	D	R	7675.1	ACCCTATAGAATGAAAACATAAAGT	G	7922.2	ACCCTATAGAATGAAAACATAAAGTC	A	8002.1	ACCCTATAGAATGAAAACATAAAGTT
W2	iPLEX	24102_162	24102	ACGTTGGATGCTGTGGTAGAAGGTTATGAG	ACGTTGGATGCAGTCTCACCCAACCTCTTA	114	95.3	70.7	47.4	28.0		F	7728.1	GCGTATAGGAATTTGAATCTAATAA	C	7975.2	GCGTATAGGAATTTGAATCTAATAAC	T	8055.2	GCGTATAGGAATTTGAATCTAATAAT
W2	iPLEX	6778_63	6778	ACGTTGGATGAGGTTACAAAGAGCCTGTGC	ACGTTGGATGTTGCCAAGGTCTTGTGAAGG	110	99.6	70.7	56.9	50.0		R	7829.1	ccCCATACACCACAGGCCTGCTAATA	G	8076.3	ccCCATACACCACAGGCCTGCTAATAC	T	8100.3	ccCCATACACCACAGGCCTGCTAATAA
W2	iPLEX	21330_53	21330	ACGTTGGATGCTGCAGCACTCCTAAAAGGC	ACGTTGGATGGGAGCTCAATTGCCCAATAC	99	98.6	70.7	49.9	33.3		F	7900.2	acGAACCTAACCAACATGTCATTAAA	C	8147.4	acGAACCTAACCAACATGTCATTAAAC	T	8227.3	acGAACCTAACCAACATGTCATTAAAT
W2	iPLEX	6059_134	6059	ACGTTGGATGCATTAGGAAACCCCAGCATC	ACGTTGGATGAGCCTTCCGTTAAACATGGG	94	99.9	70.7	48.6	30.8	Ds	F	7955.2	CACAATTTAGCATCAGAAATAGATAC	C	8202.4	CACAATTTAGCATCAGAAATAGATACC	T	8282.3	CACAATTTAGCATCAGAAATAGATACT
W2	iPLEX	16874_105	16874	ACGTTGGATGCTACCCCAGGAAATTGGTTG	ACGTTGGATGTAGTCCAGTGGCAGACATAG	104	99.9	70.7	53.2	32.0		R	8033.3	cAATTGGTTGGCAACTGAAAGAATTT	T	8304.5	cAATTGGTTGGCAACTGAAAGAATTTA	C	8320.5	cAATTGGTTGGCAACTGAAAGAATTTG
W2	iPLEX	1782_44		ACGTTGGATGACAGTGTGAGTGTAGGGAAC	ACGTTGGATGCCTCGTACGTATAATGATCG	115	97.7	70.7	56.7	46.2	D	F	8121.3	TGTGAGTGTAGGGAACATATGTTCGG	A	8392.5	TGTGAGTGTAGGGAACATATGTTCGGA	G	8408.5	TGTGAGTGTAGGGAACATATGTTCGGG
W2	iPLEX	24244_35	24244	ACGTTGGATGTCAAAGCCGCTGTGAATTAC	ACGTTGGATGTGAACAGGTCTGGACTTTGC	117	97.4	70.7	57.5	42.3	d	F	8249.4	tTCAAAGCCGCTGTGAATTACAGTCTT	C	8496.6	tTCAAAGCCGCTGTGAATTACAGTCTTC	T	8576.5	tTCAAAGCCGCTGTGAATTACAGTCTTT
W2	iPLEX	1815_33		ACGTTGGATGCTGCAGGTGTGCAGGTTTAT	ACGTTGGATGAATGTGGGAAGCATTGCTGG	105	97.4	70.7	51.4	33.3	D	F	8359.4	GGTGTGCAGGTTTATTTACATATAGTA	C	8606.6	GGTGTGCAGGTTTATTTACATATAGTAC	A	8630.7	GGTGTGCAGGTTTATTTACATATAGTAA
W2	iPLEX	8139_30		ACGTTGGATGCCCTGAGCAAGTCACTTAAC	ACGTTGGATGGCAGAGTCACTTACAACAAC	89	98.1	70.7	56.8	46.2	D	R	8440.5	aaTTAACCTCCTTATGCTCCGTCTTTCG	T	8711.7	aaTTAACCTCCTTATGCTCCGTCTTTCGA	C	8727.7	aaTTAACCTCCTTATGCTCCGTCTTTCGG
W2	iPLEX	22660_127		ACGTTGGATGGACATACTTGTTCTAGCCGC	ACGTTGGATGTCTGTCAGGTATTTCCTGTC	100	98.6	70.7	57.4	44.4	D	R	8443.5	cCTTGTTCTAGCCGCATCACCAATCTAA	G	8690.7	cCTTGTTCTAGCCGCATCACCAATCTAAC	A	8770.6	cCTTGTTCTAGCCGCATCACCAATCTAAT
W2	iPLEX	12158_121	12158	ACGTTGGATGGGTCACATCCTCCATCAAAG	ACGTTGGATGTGAACCAGGAATGTGTCAGC	100	100.0	70.7	55.8	42.3	d	R	8525.6	gaGGTCACATCCTCCATCAAAGCAATTA	T	8796.8	gaGGTCACATCCTCCATCAAAGCAATTAA	C	8812.8	gaGGTCACATCCTCCATCAAAGCAATTAG
W2	iPLEX	4648_149	4648	ACGTTGGATGGGCAAAAAGGTCAAATATA	ACGTTGGATGCTCAGACCTGATGACTAGTA	120	74.2	70.7	45.8	26.9	h	R	8554.6	agCAAATATATACTTAATTCCTTACAGG	C	8841.8	agCAAATATATACTTAATTCCTTACAGGG	A	8881.7	agCAAATATATACTTAATTCCTTACAGGT
W2	iPLEX	22557_82	22557	ACGTTGGATGTGGAAGCGTTCAGAGTCTAC	ACGTTGGATGGTAGTATCCTACGTTTACACC	96	94.5	70.7	45.6	30.4	dgH	R	8655.6	ggggtCTTTTCTTTGATTTAGAAGGTAC	T	8926.8	ggggtCTTTTCTTTGATTTAGAAGGTACA	C	8942.8	ggggtCTTTTCTTTGATTTAGAAGGTACG
W3	iPLEX	23523_74	23523	ACGTTGGATGGAGAAACTGACACTGACAGC	ACGTTGGATGTCAGGCATAGCTTCATGGTC	97	100.0	71.6	48.2	47.1	D	F	5203.4	ACCAGACGGGAAATTCT	C	5450.6	ACCAGACGGGAAATTCTC	G	5490.6	ACCAGACGGGAAATTCTG
W3	iPLEX	11161_82		ACGTTGGATGTGAAGGAGTATTGTGTTGGC	ACGTTGGATGCTACAATGAGCCTCCATCAC	92	98.3	71.6	49.6	47.1	d	R	5278.4	TTGTGTTGGCTTGGGAT	C	5565.6	TTGTGTTGGCTTGGGATG	A	5605.5	TTGTGTTGGCTTGGGATT
W3	iPLEX	3239_41		ACGTTGGATGTGACATGTGTGCAGCATCTC	ACGTTGGATGGCCTACTGCACAAACTGAAG	87	99.3	71.6	48.3	50.0	d	R	5416.5	GCATCTCTGTTTGCCTAC	T	5687.7	GCATCTCTGTTTGCCTACA	A	5743.6	GCATCTCTGTTTGCCTACT
W3	iPLEX	5793_85		ACGTTGGATGGTTAAGTGACTTGCTCAGGG	ACGTTGGATGAACAGGCTTGTAACCAGGAG	104	99.9	71.6	49.6	50.0	D	F	5532.6	CAGGGTCACACAATGAGT	C	5779.8	CAGGGTCACACAATGAGTC	T	5859.7	CAGGGTCACACAATGAGTT
W3	iPLEX	21498_99	21498	ACGTTGGATGTGGTTTATGCCCTCTAGTCC	ACGTTGGATGAGTTCATTAACAGGTACGGG	92	98.3	71.6	46.7	47.4		F	5640.7	CCCTCTAGTCCTATTCTCT	C	5887.9	CCCTCTAGTCCTATTCTCTC	G	5927.9	CCCTCTAGTCCTATTCTCTG
W3	iPLEX	642_102		ACGTTGGATGACACTGGTAAACAAGCTGTC	ACGTTGGATGTGTCACAAGTCACGTACCAG	107	98.4	71.6	46.7	36.8	D	R	5804.8	AAACAAGCTGTCAATATGC	G	6052.0	AAACAAGCTGTCAATATGCC	A	6131.9	AAACAAGCTGTCAATATGCT
W3	iPLEX	489_120	489	ACGTTGGATGTCATGCCTACAGTAGACACC	ACGTTGGATGTTGCCACAAGATGAATGCCC	104	99.9	71.6	47.5	47.4	D	R	5836.8	GTGATCAGATACAGACTGC	G	6084.0	GTGATCAGATACAGACTGCC	A	6163.9	GTGATCAGATACAGACTGCT
W3	iPLEX	2130_54	2130	ACGTTGGATGCAGAGACTGGAGTCTAAAAG	ACGTTGGATGTTACCTGCCTCAAGCTGAAG	99	98.6	71.6	46.4	40.0	D	F	5973.9	ACTACACATATCTACCAACC	C	6221.1	ACTACACATATCTACCAACCC	T	6301.0	ACTACACATATCTACCAACCT
W3	iPLEX	10046_159		ACGTTGGATGATACCTTCAGCTTCCACACC	ACGTTGGATGATTGACCTACCTCCTCATGG	100	100.0	71.6	60.6	68.4	D	R	6007.9	gTCCACACCAGCGCCGTCAC	G	6255.1	gTCCACACCAGCGCCGTCACC	A	6335.0	gTCCACACCAGCGCCGTCACT
W3	iPLEX	8078_44		ACGTTGGATGGACATCCGATTCATGCACAG	ACGTTGGATGCTGCAGGGCTATGCAAAAAC	98	100.0	71.6	52.7	55.6	D	R	6030.9	caACAGCTTCAGCCACTGAC	G	6278.1	caACAGCTTCAGCCACTGACC	A	6358.0	caACAGCTTCAGCCACTGACT
W3	iPLEX	17123_74		ACGTTGGATGCACACTGATGTAGTGGAAAC	ACGTTGGATGGATGATCAGTTCTCTAGACG	103	97.1	71.6	46.2	36.8	D	F	6196.0	gTGTAGTGGAAACACTTGTA	C	6443.2	gTGTAGTGGAAACACTTGTAC	T	6523.1	gTGTAGTGGAAACACTTGTAT
W3	iPLEX	5167_107		ACGTTGGATGCTCATTGCAGCAATTCCCAC	ACGTTGGATGAAAGGATGCTGGCTTGTTCG	106	99.9	71.6	51.6	47.4	Dg	R	6199.1	tAGGGGAAACCGAAGATTCA	T	6470.3	tAGGGGAAACCGAAGATTCAA	C	6486.3	tAGGGGAAACCGAAGATTCAG
W3	iPLEX	12183_141		ACGTTGGATGGGGCAGTGGAATAAGAAAGG	ACGTTGGATGGGCTAGGCTACTGATTACTG	108	99.7	71.6	48.3	42.1	D	R	6396.2	acGGAGCACCTTTCGTAATTT	T	6667.4	acGGAGCACCTTTCGTAATTTA	A	6723.3	acGGAGCACCTTTCGTAATTTT
W3	iPLEX	1971_130		ACGTTGGATGGTCACATGACATAATCACGG	ACGTTGGATGTAAACTGTACAGCTCTGCCG	100	98.6	71.6	45.2	41.2	Dg	F	6544.3	ggggACATGGCGAATAGTACA	C	6791.5	ggggACATGGCGAATAGTACAC	T	6871.4	ggggACATGGCGAATAGTACAT
W3	iPLEX	17216_31	17216	ACGTTGGATGGAACTGAAGAGCAATGGGAG	ACGTTGGATGAGGCTTGTTAGTGTACATCC	117	97.4	71.6	48.3	33.3	D	R	6579.3	tTTCTTTTAACCCATCAAACCT	G	6826.5	tTTCTTTTAACCCATCAAACCTC	T	6850.5	tTTCTTTTAACCCATCAAACCTA
W3	iPLEX	6274_50		ACGTTGGATGCTGCAGACACATGTTTAGCC	ACGTTGGATGTGACTATGCAATCTAGGCGG	111	99.5	71.6	48.9	36.4	s	F	6626.3	AGACCTCCATTTTCTTGTTTAC	A	6897.5	AGACCTCCATTTTCTTGTTTACA	T	6953.4	AGACCTCCATTTTCTTGTTTACT
W3	iPLEX	22243_60		ACGTTGGATGGGGCGTTATATGTGTATCTG	ACGTTGGATGCTGCAGACTATAGTACCATA	112	90.1	71.6	48.8	31.8	D	R	6748.4	TGTGTATCTGCAAAGTTTAACA	G	6995.6	TGTGTATCTGCAAAGTTTAACAC	A	7075.5	TGTGTATCTGCAAAGTTTAACAT
W3	iPLEX	7912_101	7912	ACGTTGGATGGGATCTAGATACTAAGCGGG	ACGTTGGATGAAAGTTTTTGGAGGGTCAGG	110	98.2	71.6	46.1	38.9		R	6756.4	gggaGATTTTGCCTTGCACTTA	T	7027.6	gggaGATTTTGCCTTGCACTTAA	C	7043.6	gggaGATTTTGCCTTGCACTTAG
W3	iPLEX	12719_36	12719	ACGTTGGATGTCACAGCCAGCTGGACAAC	ACGTTGGATGCTTCTTGCTACACAGTGTGC	90	95.6	71.6	50.0	52.6	h	F	6929.5	ccccCCAGCTGGACAACTTCTAG	C	7176.7	ccccCCAGCTGGACAACTTCTAGC	G	7216.7	ccccCCAGCTGGACAACTTCTAGG
W3	iPLEX	20218_78		ACGTTGGATGGTTTCCATTGAACATGCGAG	ACGTTGGATGTCCTGACGTTAGTGCTTGAG	115	97.7	71.6	45.6	30.4	D	F	7119.7	AAAAGATAGGAATCTTAGATCTG	C	7366.9	AAAAGATAGGAATCTTAGATCTGC	T	7446.8	AAAAGATAGGAATCTTAGATCTGT
W3	iPLEX	21527_76	21527	ACGTTGGATGAATGAGAGTGAGCGGAGAAG	ACGTTGGATGTAACAAGTACCGTGCTGGTG	119	98.6	71.6	46.5	30.4	Ds	F	7146.7	GGAGAAGATCTAAAACAAAAGTA	C	7393.9	GGAGAAGATCTAAAACAAAAGTAC	A	7417.9	GGAGAAGATCTAAAACAAAAGTAA
W3	iPLEX	9169_73	9169	ACGTTGGATGCAGTTACTTGGAAAGTGCAG	ACGTTGGATGGACTGATTTACGGACGGTTC	101	98.6	71.6	47.5	29.2	D	R	7276.8	GCAGATTTTCTTCTACTAAATTCA	G	7523.9	GCAGATTTTCTTCTACTAAATTCAC	A	7603.9	GCAGATTTTCTTCTACTAAATTCAT
W3	iPLEX	7684_116	7684	ACGTTGGATGACCTCCTTACCCCACATAAC	ACGTTGGATGTCCCTCACAAGACCTGAAAC	103	100.0	71.6	52.1	45.0	D	F	7308.8	gacgTACCCCACATAACAAAGCGA	C	7556.0	gacgTACCCCACATAACAAAGCGAC	A	7580.0	gacgTACCCCACATAACAAAGCGAA
W3	iPLEX	20247_62		ACGTTGGATGGTTGTAACTGGAAACAGGTC	ACGTTGGATGCTGCAGGTCACACAAAATG	108	96.2	71.6	56.2	55.0	DH	R	7476.9	gggcACTGGAAACAGGTCCAGGGA	G	7724.0	gggcACTGGAAACAGGTCCAGGGAC	A	7804.0	gggcACTGGAAACAGGTCCAGGGAT
W3	iPLEX	10338_100	10338	ACGTTGGATGTGAGGGTGTTCTGCTTACTG	ACGTTGGATGTCTTAGCCCTAGCCCTAATC	99	100.0	71.6	46.1	33.3	d	F	7502.9	ccccCTTACTGTCTCAACATGATTT	A	7774.1	ccccCTTACTGTCTCAACATGATTTA	T	7830.0	ccccCTTACTGTCTCAACATGATTTT
W3	iPLEX	18466_120		ACGTTGGATGAGCAGCACTGTGGCTATTTG	ACGTTGGATGGCCCAGTAATGCAAAGTAAG	107	98.4	71.6	46.1	33.3	d	R	7625.0	tattTATTGGTTCTGTTGTTTCTAC	G	7872.1	tattTATTGGTTCTGTTGTTTCTACC	C	7912.2	tattTATTGGTTCTGTTGTTTCTACG
W3	iPLEX	23756_96	23756	ACGTTGGATGTGACGTCACCGTTCAGTCAC	ACGTTGGATGTATAGTCTGTCTGTCTTTGCC	100	81.3	71.6	49.0	36.0	d	F	7676.0	CAGACAGACATATAAAGACATACTG	A	7947.2	CAGACAGACATATAAAGACATACTGA	G	7963.2	CAGACAGACATATAAAGACATACTGG
W3	iPLEX	4569_157		ACGTTGGATGCCACTGAAGAGTTGTTTGGC	ACGTTGGATGAGCACTTCAGTCTGAAAGCC	100	100.0	71.6	51.5	42.9	Dg	R	7753.0	ggggTGTTTGGCACAATAGTCACTG	T	8024.2	ggggTGTTTGGCACAATAGTCACTGA	C	8040.2	ggggTGTTTGGCACAATAGTCACTGG
W3	iPLEX	16258_152	16258	ACGTTGGATGCCTTTCTGGAGAACACACTG	ACGTTGGATGCTGGGACTTAATTGTTCTGG	114	97.8	71.6	54.7	50.0	d	R	7851.1	cctcTCTGGAGAACACACTGCCTTAC	C	8138.3	cctcTCTGGAGAACACACTGCCTTACG	A	8178.2	cctcTCTGGAGAACACACTGCCTTACT
W3	iPLEX	7914_167		ACGTTGGATGGCGAGGCGAGTCAATGAAAT	ACGTTGGATGAGGCATCTTTGCAATCACTG	112	95.5	71.6	52.4	34.6	d	R	8002.2	GGCGAGTCAATGAAATTTACTAAACT	G	8249.4	GGCGAGTCAATGAAATTTACTAAACTC	C	8289.4	GGCGAGTCAATGAAATTTACTAAACTG
W3	iPLEX	24811_32		ACGTTGGATGAGATGACAGACACCCCAAAG	ACGTTGGATGGGCTATGTGGGCATGAAATG	102	100.0	71.6	60.7	59.1	D	F	8063.3	ggttACAGACACCCCAAAGGGAGGGA	C	8310.4	ggttACAGACACCCCAAAGGGAGGGAC	G	8350.5	ggttACAGACACCCCAAAGGGAGGGAG
W3	iPLEX	11786_46		ACGTTGGATGTTAAGAGAGCCGCAATATAC	ACGTTGGATGCTCGCAGGTCTCTCGTAATG	101	93.0	71.6	48.8	30.4	H	R	8200.3	ccccATATTTGTTGCGCAATCTTAATG	G	8447.5	ccccATATTTGTTGCGCAATCTTAATGC	T	8471.5	ccccATATTTGTTGCGCAATCTTAATGA
W3	iPLEX	10256_127	10256	ACGTTGGATGCCTGGCTGTCAAAACTGCAA	ACGTTGGATGGAAGTGTGGAACTTGAATCTG	119	90.8	71.6	46.5	25.0		R	8221.4	cccGTGTTTCATTTGCATTATGTTATA	T	8492.6	cccGTGTTTCATTTGCATTATGTTATAA	C	8508.6	cccGTGTTTCATTTGCATTATGTTATAG
W3	iPLEX	17147_136	17147	ACGTTGGATGTTCGATTAGGTGAGCAAAAG	ACGTTGGATGGTGCAAACAGTTGTATAATCG	111	84.7	71.6	45.4	26.1	D	R	8372.5	aaagAGATAACTAATTGAAAAACTGTG	G	8619.7	aaagAGATAACTAATTGAAAAACTGTGC	T	8643.7	aaagAGATAACTAATTGAAAAACTGTGA
W3	iPLEX	1862_38		ACGTTGGATGGGTGCTATTTGTGTTCTGCC	ACGTTGGATGGTTATTAGGCAGCGTTGTCC	116	99.0	71.6	57.1	52.2	Dgh	R	8420.5	tgcgGTAATGGCATTATGGGGCAAGCG	G	8667.6	tgcgGTAATGGCATTATGGGGCAAGCGC	C	8707.7	tgcgGTAATGGCATTATGGGGCAAGCGG
W3	iPLEX	9857_47	9857	ACGTTGGATGGGCATTCCATATTGTGAAGC	ACGTTGGATGCAACTGTAGAGTCTCTGAAC	112	96.6	71.6	53.6	38.5	d	F	8531.6	acTTCCATATTGTGAAGCATCACCATAG	C	8778.8	acTTCCATATTGTGAAGCATCACCATAGC	A	8802.8	acTTCCATATTGTGAAGCATCACCATAGA
W3	iPLEX	9391_39		ACGTTGGATGTGCAGAGTCGCTTCCAATAG	ACGTTGGATGACTGTGTGTGAACCTCCTTG	99	100.0	71.6	52.4	34.6		F	8559.6	gaTTCCAATAGGACCTTGTTTGTTTTAC	A	8830.8	gaTTCCAATAGGACCTTGTTTGTTTTACA	G	8846.8	gaTTCCAATAGGACCTTGTTTGTTTTACG
W3	iPLEX	24830_102		ACGTTGGATGTGCATTTGGGGCAAGACTTC	ACGTTGGATGCCCCCTGTTTTTATTTACAAG	114	85.5	71.6	55.7	50.0	dg	R	8588.6	cttcGGGGCAAGACTTCAATACGTATCG	C	8875.8	cttcGGGGCAAGACTTCAATACGTATCGG	A	8915.7	cttcGGGGCAAGACTTCAATACGTATCGT
W4	iPLEX	7546_47		ACGTTGGATGAGCATCCATGGCAGCTTTTC	ACGTTGGATGACACACAATGATGATGGCCG	90	99.6	80.5	48.5	52.9	D	F	5063.3	CCGCTTACTTCCTCTGT	G	5350.5	CCGCTTACTTCCTCTGTG	T	5390.4	CCGCTTACTTCCTCTGTT
W4	iPLEX	3982_40		ACGTTGGATGGAAGTGCCATATGTTAAGGG	ACGTTGGATGAGCGGGCAGTCTAGTGTTTG	100	97.1	80.5	50.5	52.9	d	R	5139.4	GAATGCCAACCCCATGT	T	5410.6	GAATGCCAACCCCATGTA	A	5466.5	GAATGCCAACCCCATGTT
W4	iPLEX	17039_135	17039	ACGTTGGATGCCTGCTGTTCTCTCTCATAG	ACGTTGGATGTTCAGGATCTCTTCAAGCGG	111	99.5	80.5	45.9	41.2	Ds	R	5249.4	ACAATCGATGGAGTGTT	G	5496.6	ACAATCGATGGAGTGTTC	A	5576.5	ACAATCGATGGAGTGTTT
W4	iPLEX	16574_143	16574	ACGTTGGATGCTCATAATCGAGTGAACGGC	ACGTTGGATGGACCCAGGACCATTTAACAG	93	99.8	80.5	51.9	58.8	d	F	5284.5	GAACGGCAAAGCTGGTG	C	5531.6	GAACGGCAAAGCTGGTGC	T	5611.5	GAACGGCAAAGCTGGTGT
W4	iPLEX	10658_107		ACGTTGGATGGTTAAGTGACTTGCTCAGGG	ACGTTGGATGAAACGGCTTGTAACCAGGAG	104	99.9	80.5	46.6	47.1	ds	F	5305.5	TGAGGTGGGATTTGAAC	C	5552.6	TGAGGTGGGATTTGAACC	T	5632.6	TGAGGTGGGATTTGAACT
W4	iPLEX	23965_70		ACGTTGGATGAGCACCTCATTGCCTTTACC	ACGTTGGATGGAAAAAGAGTCAGTGCACGG	106	99.9	80.5	46.6	52.9		R	5441.5	cGCCTTTACCGTCTGTAG	G	5688.7	cGCCTTTACCGTCTGTAGC	T	5712.7	cGCCTTTACCGTCTGTAGA
W4	iPLEX	12424_144		ACGTTGGATGGATGAAGAACAAGTACACCC	ACGTTGGATGATCACTGGCGTTGAGGTAAG	99	98.6	80.5	53.2	61.1	D	R	5662.7	cCAAGTACACCCCCATCGC	T	5933.9	cCAAGTACACCCCCATCGCA	C	5949.9	cCAAGTACACCCCCATCGCG
W4	iPLEX	13044_142		ACGTTGGATGCACAAGAGGGCAATGGTGAG	ACGTTGGATGTGTTTTGTATTGTCAGAGC	102	86.6	80.5	46.1	42.1	D	F	5753.8	CAATTCCAGCTTCTGTATG	A	6025.0	CAATTCCAGCTTCTGTATGA	T	6080.9	CAATTCCAGCTTCTGTATGT
W4	iPLEX	11262_53	11262	ACGTTGGATGCGTTGTTATTTTGTGTGCGTG	ACGTTGGATGGGTTACATCGACACTTCAGC	99	94.5	80.5	53.7	57.9	D	R	5801.8	GTGTGCGTGTGTCATCCTC	G	6048.9	GTGTGCGTGTGTCATCCTCC	A	6128.9	GTGTGCGTGTGTCATCCTCT
W4	iPLEX	22257_44		ACGTTGGATGTGTATGTGCCATGCTCATCC	ACGTTGGATGCAGCTATTATGCCAGGTGAG	95	99.9	80.5	47.7	47.1	D	R	5865.8	ggTCCCTGAGTTGAGGTTT	C	6153.0	ggTCCCTGAGTTGAGGTTTG	A	6192.9	ggTCCCTGAGTTGAGGTTTT
W4	iPLEX	14168_81		ACGTTGGATGATTGCCAAACTCCTTGACCC	ACGTTGGATGTGTTACGACTGAACGAGCTG	101	100.0	80.5	46.0	52.9		R	5988.9	cccCCTTGACCCGATCTTAG	C	6276.1	cccCCTTGACCCGATCTTAGG	A	6316.0	cccCCTTGACCCGATCTTAGT
W4	iPLEX	17516_28		ACGTTGGATGTATCCTGGACATGGTGTCTG	ACGTTGGATGTGCAGTGAGGTTGTTACCAG	119	98.6	80.5	50.9	58.8	D	R	6108.0	attGCTGAGAGAGCCTTCCT	G	6355.2	attGCTGAGAGAGCCTTCCTC	A	6435.1	attGCTGAGAGAGCCTTCCTT
W4	iPLEX	23411_111		ACGTTGGATGTGACTACAACAGTAGCCTGC	ACGTTGGATGCTTGAATTGCATTCGTGCCC	100	100.0	80.5	46.7	41.2	DH	F	6221.1	gagAATCGGTTATTGGGCAA	A	6492.3	gagAATCGGTTATTGGGCAAA	T	6548.2	gagAATCGGTTATTGGGCAAT
W4	iPLEX	16395_157		ACGTTGGATGTCTGCATATGCTCCTGCTTC	ACGTTGGATGAGGGATTACAGATTGCCAGC	89	99.5	80.5	47.2	42.1	d	R	6403.2	cgCCTGCTTCTTTTGAAAGTG	C	6690.4	cgCCTGCTTCTTTTGAAAGTGG	A	6730.3	cgCCTGCTTCTTTTGAAAGTGT
W4	iPLEX	18856_144	18856	ACGTTGGATGCAGTTGTTATATACAGGCCC	ACGTTGGATGAGTCCCTCTGTTAAGCAAAG	99	97.1	80.5	55.6	64.7	d	F	6601.3	ccctcCAGGCCCCATGGCATCA	A	6872.5	ccctcCAGGCCCCATGGCATCAA	G	6888.5	ccctcCAGGCCCCATGGCATCAG
W4	iPLEX	3931_37	3931	ACGTTGGATGAAGCCTTGTCCATTGTCCTG	ACGTTGGATGCCAGCCTGACTCCTGATAAC	100	98.6	80.5	56.0	66.7	D	R	6656.3	ccatGCATCCAGGTTCCCACGG	C	6943.5	ccatGCATCCAGGTTCCCACGGG	A	6983.4	ccatGCATCCAGGTTCCCACGGT
W4	iPLEX	1034_145	1034	ACGTTGGATGTACCACTTGAGAGGTGTTTC	ACGTTGGATGTTGCTTCAGTGAAACTGGTG	107	97.0	80.5	47.6	40.0	d	F	6762.4	tgGGTGTTTCAATTCGTGTTAC	C	7009.6	tgGGTGTTTCAATTCGTGTTACC	A	7033.6	tgGGTGTTTCAATTCGTGTTACA
W4	iPLEX	17646_95	17646	ACGTTGGATGATAGGCTGCTGGTATTCAGG	ACGTTGGATGATAGGTCTGCCATTTAGCCC	82	98.7	80.5	53.5	55.0	D	F	6782.4	ggGCTGGTATTCAGGCTGTCAC	A	7053.6	ggGCTGGTATTCAGGCTGTCACA	T	7109.5	ggGCTGGTATTCAGGCTGTCACT
W4	iPLEX	4583_89		ACGTTGGATGGCTATGAGGATTATTGTACC	ACGTTGGATGTTCTAGTCCAAACCTTGTCG	114	92.3	80.5	46.8	36.4	s	F	6804.4	GGATTATTGTACCAATGGTTAG	A	7075.7	GGATTATTGTACCAATGGTTAGA	T	7131.5	GGATTATTGTACCAATGGTTAGT
W4	iPLEX	7329_102	7329	ACGTTGGATGGCAAGCATCAGAAGTAAATG	ACGTTGGATGAGCTGTTGCATCACAGTTGG	114	90.0	80.5	46.5	35.0	d	R	6918.5	cccCTTTAAAAAATGTGTCCCCT	T	7189.7	cccCTTTAAAAAATGTGTCCCCTA	A	7245.6	cccCTTTAAAAAATGTGTCCCCTT
W4	iPLEX	7615_30	7615	ACGTTGGATGTGCAGCCAGGTCAGGACCG	ACGTTGGATGACAGCCAGGTCAGAGAGTTC	96	81.6	80.5	57.0	68.4	D	F	7161.6	gggtGTCAGGACCGGCTCGTAGG	C	7408.8	gggtGTCAGGACCGGCTCGTAGGC	G	7448.8	gggtGTCAGGACCGGCTCGTAGGG
W4	iPLEX	15719_135		ACGTTGGATGGGTGTAAACGCTTAGAATCC	ACGTTGGATGTCTATTAGCAGCAGCTGCAC	111	98.1	80.5	48.5	40.0	D	R	7213.7	ctacTCCTTTGTCAATGACATTCC	C	7500.9	ctacTCCTTTGTCAATGACATTCCG	A	7540.8	ctacTCCTTTGTCAATGACATTCCT
W4	iPLEX	15919_134		ACGTTGGATGGACGTTTCTGGTTAAGCCTG	ACGTTGGATGCCCCAACTGGATTTCAATCG	113	99.3	80.5	52.3	50.0	Ds	F	7297.8	ccgtCCAGATCTCATTAGCAGGCA	G	7585.0	ccgtCCAGATCTCATTAGCAGGCAG	T	7624.8	ccgtCCAGATCTCATTAGCAGGCAT
W4	iPLEX	23549_134		ACGTTGGATGGTTTGGATGAAGGTAGGATG	ACGTTGGATGTGCTTTTGTGTGCATGCGTC	100	98.6	80.5	48.8	33.3	d	F	7363.8	GGTAGGATGTTTAATTCATCTTCT	G	7651.0	GGTAGGATGTTTAATTCATCTTCTG	T	7690.9	GGTAGGATGTTTAATTCATCTTCTT
W4	iPLEX	4375_127		ACGTTGGATGTTAATGCACAAGGGGAAGGG	ACGTTGGATGCACTTCTGTAACCTGCTTGG	114	94.9	80.5	46.3	36.8	Dsgh	F	7474.9	ggggtTGACACAGAACAAAAGTTG	A	7746.1	ggggtTGACACAGAACAAAAGTTGA	G	7762.1	ggggtTGACACAGAACAAAAGTTGG
W4	iPLEX	14345_136		ACGTTGGATGATAACATGTCACACCCAGGC	ACGTTGGATGAACCTGTTCAGTACTAGCCC	113	99.3	80.5	45.9	35.0	d	R	7563.0	ccaacCAAATACAAATGGCTTTCAC	G	7810.1	ccaacCAAATACAAATGGCTTTCACC	A	7890.1	ccaacCAAATACAAATGGCTTTCACT
W4	iPLEX	15732_78		ACGTTGGATGTCCAGTCGAGCTGAGTTAAG	ACGTTGGATGTGAAACACTCCAAAGTGCTG	94	98.4	80.5	48.3	29.2	D	R	7717.0	gAAGTGTAAGTTAAGTTTTCGTTTC	T	7988.2	gAAGTGTAAGTTAAGTTTTCGTTTCA	C	8004.2	gAAGTGTAAGTTAAGTTTTCGTTTCG
W4	iPLEX	20286_157	20286	ACGTTGGATGAATTCCCCCCGTTGAACAAG	ACGTTGGATGGTTAGAGCGTTGCTAGACTG	102	100.0	80.5	49.8	36.4		F	7868.1	ccccCAATCAATTGACGTCAGCATAA	C	8115.3	ccccCAATCAATTGACGTCAGCATAAC	A	8139.4	ccccCAATCAATTGACGTCAGCATAAA
W4	iPLEX	12523_162	12523	ACGTTGGATGGCCATGCCGACAGTCAAATG	ACGTTGGATGCAGTGAATTAGTGATGAGGC	89	96.7	80.5	47.6	36.4	D	R	7923.2	cccaGACAGTCAAATGTATACCTGTA	G	8170.4	cccaGACAGTCAAATGTATACCTGTAC	A	8250.3	cccaGACAGTCAAATGTATACCTGTAT
W4	iPLEX	18413_55	18413	ACGTTGGATGCCTCATTGTCATCATCACTC	ACGTTGGATGCGGTGAGCAGTACCTTTATC	113	97.9	80.5	45.2	27.3	D	F	7932.2	atccCTCATTTTGTGGAGATTATTTT	A	8203.4	atccCTCATTTTGTGGAGATTATTTTA	G	8219.4	atccCTCATTTTGTGGAGATTATTTTG
W4	iPLEX	11503_176		ACGTTGGATGGGTGACTCTATTCACACACG	ACGTTGGATGTATTGAAGTCTGCAAGGA	115	81.0	80.5	48.9	23.1		F	8056.3	AGGAAAAGTTTCATGAAAAGTTTATT	A	8327.5	AGGAAAAGTTTCATGAAAAGTTTATTA	T	8383.4	AGGAAAAGTTTCATGAAAAGTTTATTT
W4	iPLEX	772_37	772	ACGTTGGATGAGAAAACTCCAGTGCGATTC	ACGTTGGATGCTGCAGGAAACAAGTGAAAA	98	90.6	80.5	47.0	26.9	d	R	8290.4	gGATTCATAAAAAGCATATTGACTATC	T	8561.6	gGATTCATAAAAAGCATATTGACTATCA	C	8577.6	gGATTCATAAAAAGCATATTGACTATCG
W4	iPLEX	8590_48	8590	ACGTTGGATGGGCCTGTTTATGGCCAAAAG	ACGTTGGATGTCTTGGCAGGAACACGTTTC	102	100.0	80.5	48.6	28.0		R	8292.5	taACCCTATAGAATGAAAACATAAAGT	G	8539.6	taACCCTATAGAATGAAAACATAAAGTC	A	8619.6	taACCCTATAGAATGAAAACATAAAGTT
W4	iPLEX	8447_65		ACGTTGGATGTTGGAGTGTACAGAGTACGG	ACGTTGGATGGCTGGCTAATCCAGCATGTT	116	96.5	80.5	57.1	59.1	Dg	F	8448.5	ccccaAGAGTACGGGGAGTGGAGAGAG	C	8695.7	ccccaAGAGTACGGGGAGTGGAGAGAGC	A	8719.7	ccccaAGAGTACGGGGAGTGGAGAGAGA
W4	iPLEX	15423_170		ACGTTGGATGGGTGACACTACCACATGTTG	ACGTTGGATGCAAACTGAGAAATAAAAGGTG	109	83.4	80.5	47.5	29.2	D	F	8500.5	atctCTTTTCTGTATTTGTACCATTGTA	C	8747.7	atctCTTTTCTGTATTTGTACCATTGTAC	T	8827.6	atctCTTTTCTGTATTTGTACCATTGTAT
W4	iPLEX	14899_91	14899	ACGTTGGATGCAGGGAAACTGTAAAGTGAC	ACGTTGGATGACTGCATCAGCATACACAAC	110	96.8	80.5	48.2	21.4		F	8669.7	AAAGAAAGTAAATAGACTGAACTAAATT	C	8916.9	AAAGAAAGTAAATAGACTGAACTAAATTC	T	8996.8	AAAGAAAGTAAATAGACTGAACTAAATTT
