# Supplementary material for: From microsatellites to single nucleotide polymorphisms for the genetic monitoring of a critically endangered sturgeon
Source: Ecol Evol. 2019 Jun 11;9(12):7017–29. doi: 10.1002/ece3.5268 (PMC6662312; doi:10.1002/ece3.5268)
Supplement: Supplementary file 4 [file ECE3-9-7017-s004.xlsx]

## Sheet: Feuil1
Appendix S4: Minor Allelic Frequency (MAF)
of 79 SNPs selected for A. sturio.
SNP ID	MAF
489	0.287719
772	0.391228
1034	0.403509
1667	0.335088
1944	0.396491
2130	0.277193
2473	0.475439
2544	0.419298
2936	0.282456
3229	0.338596
3461	0.419298
3762	0.468421
3931	0.424561
4648	0.282456
5600	0.417544
6059	0.22807
6420	0.47193
6778	0.452632
6836	0.254386
7329	0.489474
7561	0.485965
7615	0.289474
7684	0.461404
7912	0.354386
8590	0.477193
8813	0.473684
9169	0.426316
9857	0.396491
10202	0.426316
10256	0.319298
10338	0.422807
11262	0.426316
11374	0.414035
12158	0.447368
12171	0.436842
12523	0.449123
12719	0.419298
13520	0.419298
13935	0.32807
14106	0.433333
14268	0.470175
14507	0.35614
14899	0.42807
15052	0.387719
16009	0.403509
16258	0.450877
16285	0.240351
16574	0.387719
16874	0.463158
17039	0.433333
17147	0.415789
17216	0.385965
17471	0.449123
17646	0.414035
17876	0.322807
18308	0.475439
18413	0.324561
18856	0.445614
20286	0.461404
20674	0.433333
21330	0.392982
21498	0.42807
21527	0.285965
21723	0.47193
22296	0.398246
22541	0.482456
22557	0.433333
22813	0.473684
23321	0.457895
23523	0.461404
23694	0.401754
23756	0.485965
24080	0.468421
24102	0.4
24178	0.415789
24244	0.291228
24793	0.391228
24843	0.461404
24872	0.42807
