# Supplementary material for: From microsatellites to single nucleotide polymorphisms for the genetic monitoring of a critically endangered sturgeon
Source: Ecol Evol. 2019 Jun 11;9(12):7017–29. doi: 10.1002/ece3.5268 (PMC6662312; doi:10.1002/ece3.5268)
Supplement: Supplementary file 5 [file ECE3-9-7017-s005.xlsx]

## Sheet: Feuil1
Appendix S5: Results of the comparison of parentage assignment between SNPs and STRs for 40 A. sturio
CONCORDANCE=results concordant between markers; MOTHER and FATHER identity (ID)
MM=number of mistmatches for the mother; CM=confidence for the mother; MF=number of mistmatches for the mother; CF=confidence for the father
MTRIO=number of mistmatches for the trio (father, mother and offspring); CTRIO=confidence for the trio; BREED PAIR=recorded breeding pair in the breeding program.
Confidence levels at 95% (*) and 70% (*).
SAMPLE ID	MARKER	CONCORDANCE	MOTHER ID	MM	CM	FATHER ID	MF	CF	MTRIO	CTRIO	BREED PAIR
2274	SNP	YES	JULIE	0	*	BLEU	0	*	0	*	YES
2274	MST	YES	JULIE	0	*	BLEU	0	*	0	*	YES
2278	SNP	YES	JULIE	0	*	ISABEAU	0	*	0	*	YES
2278	MST	YES	JULIE	0	*	ISABEAU	0	*	0	*	YES
2282	SNP	YES	JULIE	0	*	EMILE	0	*	0	*	YES
2282	MST	YES	JULIE	0	*	EMILE	0	*	0	*	YES
2431	SNP	YES	FRANCINE	0	*	MARTINIEN	0	*	0	*	YES
2431	MST	YES	FRANCINE	0	*	MARTINIEN	0	*	0		YES
2471	SNP	YES	JEANNE	0	*	JUDE	0	*	0	*	YES
2471	MST	YES	JEANNE	1		JUDE	1	*	1	*	YES
2498	SNP	YES	JEANNE	0	*	JUDE	0	*	0	*	YES
2498	MST	YES	JEANNE	0	*	JUDE	0	*	0	*	YES
3003	SNP	YES	JEANNE	0	+	JUDE	0	*	0	*	YES
3003	MST	YES	JEANNE	0	*	JUDE	0	*	0	*	YES
3005	SNP	YES	FRANCINE	0		EMILE	0	*	0	*	YES
3005	MST	YES	FRANCINE	0	*	EMILE	0	*	0	*	YES
3257	SNP	YES	FRANCINE	0	*	MARTINIEN	0	*	0	*	YES
3257	MST	YES	FRANCINE	0	*	MARTINIEN	0		0	*	YES
3333	SNP	YES	FRANCINE	0	*	MARTINIEN	0	*	0	*	YES
3333	MST	YES	FRANCINE	0	*	MARTINIEN	0	+	0	*	YES
3355	SNP	YES	FRANCINE	0	*	MARTINIEN	0	*	0	*	YES
3355	MST	YES	FRANCINE	0	*	MARTINIEN	0	+	0		YES
3377	SNP	YES	FRANCINE	0	*	MARTINIEN	0	*	0	*	YES
3377	MST	YES	FRANCINE	0	*	MARTINIEN	0	*	0	*	YES
3384	SNP	YES	FRANCINE	0	*	EMILE	0	+	0	*	YES
3384	MST	YES	FRANCINE	0	+	EMILE	0	*	0	*	YES
3415	SNP	YES	FRANCINE	0	*	MARTINIEN	0	*	0	*	YES
3415	MST	YES	FRANCINE	0	+	MARTINIEN	0	+	0	*	YES
53243	SNP	YES	FRANCINE	0	*	EMILE	0	+	0	*	YES
53243	MST	YES	FRANCINE	0	*	EMILE	0	*	0	*	YES
71939	SNP	YES	FRANCINE	0	+	EMILE	0	+	0	*	YES
71939	MST	YES	FRANCINE	0		EMILE	0	*	0		YES
3260129	SNP	YES	FRANCINE	0	*	MARTINIEN	0	*	0	*	YES
3260129	MST	YES	FRANCINE	0	*	MARTINIEN	0	*	0	*	YES
3336119	SNP	YES	FRANCINE	0	*	HERVE	0	*	0	*	YES
3336119	MST	YES	FRANCINE	0	*	HERVE	0	*	0	*	YES
3336183	SNP	YES	FRANCINE	0	*	MARTINIEN	0	*	0	*	YES
3336183	MST	YES	FRANCINE	0	*	MARTINIEN	0	*	0	*	YES
3336303	SNP	YES	FRANCINE	0	*	MARTINIEN	0	*	0	*	YES
3336303	MST	YES	FRANCINE	0	*	MARTINIEN	0	*	0	*	YES
3336457	SNP	YES	FRANCINE	0	*	MARTINIEN	0	*	0	*	YES
3336457	MST	YES	FRANCINE	0	*	MARTINIEN	0	+	0	*	YES
3336505	SNP	YES	FRANCINE	0	*	HERVE	0	*	0	*	YES
3336505	MST	YES	FRANCINE	0	*	HERVE	0	*	0	*	YES
3259	SNP	YES	EDITH	0	*	JUSTIN	0	*	0	*	NO
3259	MST	YES	EDITH	0	*	JUSTIN	0		0	*	NO
3451	SNP	YES	FRANCINE	0	*	137	0	*	0	*	NO
3451	MST	YES	FRANCINE	0	*	137	0	*	0	*	NO
4560	SNP	YES	FRANCINE	0		137	0	*	0	*	NO
4560	MST	YES	FRANCINE	0		137	0	*	0	*	NO
2455	SNP	NO	LEONCE	0	*	JUSTIN	0	*	0	*	YES
2455	MST	NO	LEONCE	0	*	328	0	*	0	*	NO
2457	SNP	NO	JULIE	0	*	JUSTIN	0	*	0	*	YES
2457	MST	NO	JULIE	0	*	338	0	+	0	*	NO
2483	SNP	NO	LEONCE	0	*	JUSTIN	0	*	0	*	YES
2483	MST	NO	LEONCE	0		364	0	*	0	*	NO
3157	SNP	NO	JULIE	0	*	JUSTIN	0	*	0	*	YES
3157	MST	NO	JULIE	0	*	364	0	*	0	*	NO
3181	SNP	NO	JULIE	0	*	JUSTIN	0	*	0	*	YES
3181	MST	NO	JULIE	0		364	0	*	1	*	NO
3184	SNP	NO	LEONCE	0	*	JUSTIN	0	*	0	*	YES
3184	MST	NO	LEONCE	0		328	0	+	0	+	NO
3187	SNP	NO	MARTINE	0	*	JUSTIN	0	*	0	*	YES
3187	MST	NO	MARTINE	0	*	364	0	+	0	*	NO
3264	SNP	NO	LEONCE	0	*	JUSTIN	0	*	0	*	YES
3264	MST	NO	LEONCE	0		364	0	+	0	*	NO
3467	SNP	NO	LEONCE	0	*	JUSTIN	0	*	0	*	YES
3467	MST	NO	LEONCE	0		328	0	+	0	*	NO
3495	SNP	NO	LEONCE	0	*	JUSTIN	0	*	0	*	YES
3495	MST	NO	LEONCE	0	+	364	0	*	0	*	NO
3390988	SNP	NO	LEONCE	0	*	JUSTIN	0	*	0	*	YES
3390988	MST	NO	LEONCE	0	+	364	0		0	*	NO
3279	SNP	NO	ODILE	0	*	BLEU	0	*	0	*	YES
3279	MST	NO	JULIE	0	*	CAROL	1		1	*	YES
2285	SNP	NO	JULIE	0	*	ISABEAU	0	*	0	*	YES
2285	MST	NO	FRANCINE	0		MARTINIEN	0	*	0		YES
3368	SNP	NO	FRANCINE	0	*	MARTINIEN	0	*	0	*	YES
3368	MST	NO	FRANCINE	0	*	BLEU	0	+	0	*	NO
3391218	SNP	NO	JULIE	0	*	CAROL	0	*	0	*	YES
3391218	MST	NO	MARTINE	0		CAROL	0	*	0	*	NO
